# Supplementary material for: The Impact of a Video-Educational and Tele-Supporting Program on the Caregiver–Stroke Survivor Dyad During Transitional Care (D-STEPS: Dyadic Support Through Tele-Health and Educational Programs in Stroke Care): A Longitudinal Study Protocol
Source: Healthcare (Basel). 2025 Aug 18;13(16):2039. doi: 10.3390/healthcare13162039 (PMC12385329; doi:10.3390/healthcare13162039)
Supplement: Supplementary file 1 [file healthcare-13-02039-s001.zip]

Archive with 1 entries (1 files):
- healthcare-3778691-supplementary.pdf
